# Supplementary material for: Healthcare Costs of Metastatic Cutaneous Melanoma in the Era of Immunotherapeutic and Targeted Drugs
Source: Cancers (Basel). 2020 Apr 18;12(4):1003. doi: 10.3390/cancers12041003 (PMC7225943; doi:10.3390/cancers12041003)
Supplement: Supplementary file 1 [file cancers-12-01003-s001.zip]

Archive with 3 entries (3 files):
- Table S1_Leeneman_Final.docx
- Table S2_Leeneman_Final.docx
- Table S3_Leeneman_Final.docx
